# Supplementary material for: Association between gene polymorphisms in the cyclophosphamide metabolism pathway with complications after haploidentical hematopoietic stem cell transplantation
Source: Front Immunol. 2022 Sep 23;13:1002959. doi: 10.3389/fimmu.2022.1002959 (PMC9537744; doi:10.3389/fimmu.2022.1002959)
Supplement: Supplementary file 3 [file Table_1.xlsx]

## Sheet: Hoja1
Gene Symbol	Gene Description	Chr	Position	Reference	Variant	Canonical Isoform	Variant Effect	dbSNP number	EUR MAF	N (%) bb	N (%) Ab	N (%) AA	p-HWE
CYP2A6	cytochrome P450 family 2 subfamily A member 6	chr19	41350615	C	T	ENST00000301141.5:c.1224C>T(p.(Pro408=))	Synonymous	rs28399462	0.02	0 (0)	12 (6.6)	170 (93.4)	0.64
			41350594	C	T	ENST00000301141.5:c.1245C>T(p.(His415=))	Synonymous	rs2002977	0.08	11(6)	1 (0.5)	170 (93.4)	0.09
			41349874	A	T	ENST00000301141.5:c.1312A>T.p.(Asn438Tyr)	Missense	rs143731390	0.07	0 (0)	13 (7.1)	169 (92.9)	0.61
			41356188	G	A	ENST00000301141.5:c.144G>A(p.(Gln48=))	Synonymous	rs8192721	0.09	0 (0)	12 (6.6)	170 (93.4)	0.64
			41355849	T	C	ENST00000301141.5:c.217T>C(p.(Leu73=))	Synonymous	rs2302990	0.02	0 (0)	30 (16.5)	152 (83.5)	0.22
			41354606	C	A	ENST00000301141.5:c.406C>A(p.(Arg136=))	Synonymous	rs4986892	0.19	0 (0)	29 (15.9)	153 (84.1)	0.24
			41354533	T	A	ENST00000301141.5:c.479T>A.p.(Leu160His)	Missense	rs1801272	0.03	0 (0)	15 (8.2)	167 (91.8)	0.56
			41356281	A	G	ENST00000301141.5:c.51A>G(p.(Val17=))	Synonymous	rs1137115	0.24	15 (8.2)	66 (36.3)	101 (55.5)	0.37
			41352840	C	T	ENST00000301141.5:c.771C>T.(p.(Arg257=))	Synonymous	rs1809811	0.08	1 (0.5)	13 (7.1)	168 (92.3)	0.19
			41352936	G	A	ENST00000301141.5:c.675G>A(p.(Ser225=))	Synonymous	rs28399448	0.02	0 (0)	10 (5.5)	172 (94.5)	0.70
CYP2B6	cytochrome P450 family 2 subfamily B member 6	chr19	41522715	C	T	ENST00000324071.4:c.1459C>T.p.(Arg487Cys)	Missense	rs3211371	0.11	5 (2.7)	33 (18.1)	144 (79.1)	0.08
			41509950	G	C	ENST00000324071.4:c.216G>C.(p.(Pro72=))	Synonymous	rs2279341	0.06	0 (0)	19 (10.4)	163 (89.6)	0.45
			41512841	G	T	ENST00000324071.4:c.516G>T.p.(Gln172His)	Missense	rs3745274	0.24	12 (6.6)	67 (36.8)	103 (56.6)	0.80
			41497274	C	T	ENST00000324071.4:c.64C>T.p.(Arg22Cys)	Missense	rs8192709	0.06	0 (0)	21 (11.5)	161 (88.5)	0.41
			41515263	A	G	ENST00000324071.4:c.785A>G.p.(Lys262Arg)	Missense	rs2279343	0.09	1 (0.5)	14 (7.7)	167 (91.8)	0.25
CYP2C8	cytochrome P450 family 2 subfamily C member 8	chr10	96798749	A	G	ENST00000371270.3:c.1196A>G.p.(Lys399Arg)	Missense	rs10509681	0.12	9 (4.9)	54 (29.7)	119 (65.4)	0.38
			96827030	G	A	ENST00000371270.3:c.416G>A.p.(Arg139Lys)	Missense	rs11572080	0.12	10 (5.5)	54 (29.7)	118 (64.8)	0.25
			96818119	C	G	ENST00000371270.3:c.792C>G.p.(Ile264Met)	Missense	rs1058930	0.06	0 (0)	16 (8.8)	166 (91.2)	0.53
CYP2C9	cytochrome P450 family 2 subfamily C member 9	chr10	96748893	C	G	ENST00000260682.6.c.*108C>G	3'-UTR	rs9332242	0.12	10 (5.5)	55 (30.2)	117 (64.3)	0.30
			96741053	A	C	ENST00000260682.6:c.1075A>C.p.(Ile359Leu)	Missense	rs1057910	0.07	0 (0)	24 (13.2)	158 (86.8)	0.34
			96748737	A	T	ENST00000260682.6:c.1425A>T.(p.(Gly475=))	Synonymous	rs1057911	0.07	0 (0)	23 (12.6)	159 (87.4)	0.36
			96702047	C	T	ENST00000260682.6:c.430C>T.p.(Arg144Cys)	Missense	rs1799853	0.12	10 (5.5)	55 (30.2)	117 (64.3)	0.30
CYP2C19	cytochrome P450 family 2 subfamily C member 19	chr10	96541616	G	A	ENST00000371321.3:c.681G>A.(p.(Pro227=))	Synonymous	rs4244285	0.15	1 (0.5)	33 (18.1)	148 (81.3)	0.56
			96602622	C	T	ENST00000371321.3:c.990C>T(p.(Val330=))	Synonymous	rs3758580	0.14	3 (1.6)	41 (22.5)	138 (75.8)	0.98
			96602623	G	A	ENST00000371321.3:c.991G>A.p.(Val331Ile)	Missense	rs3758581	0.07	0 (0)	23 (12.6)	159 (87.4)	0.36
			96522561	T	C	ENST00000371321.3:c.99T>C.(p.(Pro33=))	Synonymous	rs17885098	0.07	0 (0)	24 (13.2)	158 (86.8)	0.34
GSTA1	glutathione S-transferase alpha 1	chr6	52658962	A	G	ENST00000334575.5:c.375A>G(p.(Lys125=))	Synonymous	rs1051775	0.42	30 (16.5)	86 (47.3)	66 (36.3)	0.82
			52668687	C	T	ENST00000334575.5:c.-135C>T	Upstream	rs3957357	0.43	37 (20.3)	76 (41.8)	69 (37.9)	0.06
GSTM1	glutathione S-transferase mu 1	chr1	110233138	G	C	ENST00000309851.5:c.519G>C.p.(Lys173Asn)	Missense	rs1065411	0.46	23 (12.6)	12 (6.6)	147 (80.8)	0.00*
			110233147	C	T	ENST00000309851.5:c.528C>T.(p.(Asp176=))	Synonymous	rs1056806	0.16	4 (2.2)	15 (8.2)	163 (89.6)	0.00*
						Null allele		GSTM1*0		87 (47.8)		95 (52.2)
GSTP1	glutathione S-transferase pi 1	chr11	67352689	A	G	ENST00000398606.3:c.313A>G.p.(Ile105Val)	Missense	rs1695	0.33	17 (9.3)	81 (44.5)	84 (46.2)	0.69
			67353579	C	T	ENST00000398606.3:c.341C>T.p.(Ala114Val)	Missense	rs1138272	0.07	0 (0)	13 (7.1)	169 (92.9)	0.61
			67353970	T	C	ENST00000398606.3:c.555T>C(p.(Ser185=))	Synonymous	rs4891	0.34	19 (10.4)	89 (48.9)	74 (40.7)	0.30
GSTT1	glutathione S-transferase theta 1	chr22				Null allele		GSTT1*0		41 (22.5)		141 (77.5)
ALDH1A1	aldehyde dehydrogenase 1 family member A1	chr9	75545882	C	T	ENST00000297785.3:c.225C>T(p.(Ser75=))	Synonymous	rs13959	0.49	38 (20.9)	102 (56)	42 (23.1)	0.10
ALDH3A1	aldehyde dehydrogenase 3 family member A1	chr17	19646750	G	A	ENST00000457500.2:c.189G>A.(p.(Glu63=))	Synonymous	rs59102760	0.03	0 (0)	10 (5.5)	172 (94.5)	0.70
			19645938	T	G	ENST00000457500.2:c.400T>G.p.(Ser134Ala)	Missense	rs887241	0.35	20 (11)	80 (44)	82 (45.1)	0.94
			19644472	T	A	ENST00000457500.2:c.741T>A(p.(Pro247=))	Synonymous	rs2072330	0.39	26 (14.3)	78 (42.9)	78 (42.9)	0.37
			19642952	C	G	ENST00000457500.2:c.985C>G.p.(Pro329Ala)	Missense	rs2228100	0.24	19 (10.4)	68 (37.4)	95 (52.2)	0.20
				Supplementary Table 3. Descriptive analysis of each SNP studied in the recipients. Chr: Chromosome; D: donor; R: recipient; p-HWE: p value of Hardy-Weinberg; EUR: European; MAF: Minor allele frequency; bb allele: homozygous variant allele; Ab allele: heterozygous allele; AA allele: homozygous wild type allele. * If <0.05-Not in accordance with the Hardy-Weinberg equilibrium.
